# Supplementary material for: Identification of a Metastasis-Related Protein IFI16 in Esophageal Cancer using a Proteomic Approach
Source: J Cancer. 2022 Mar 6;13(5):1630–9. doi: 10.7150/jca.59286 (PMC8965107; doi:10.7150/jca.59286)
Supplement: Supplementary file 1 — Supplementary table 1. [file jcav13p1630s1.xlsx]

## Sheet: Diff distribution
Compared sample name	Up-regulated	Down-regulated
30M/KYSE30	295	88

## Sheet: Information of MS
Table S1: The differentially expressed proteins (DEPs) in the 30M/KYSE30
Protein accession	Protein description	B/A Ratio	Regulated Type	B/A P value	Gene name
Q8NCL4	Polypeptide N-acetylgalactosaminyltransferase 6	2.382	Up	0.00036416	GALNT6
Q14134	Tripartite motif-containing protein 29	1.698	Up	1.6671e-06	TRIM29
O00764	Pyridoxal kinase	1.543	Up	8.0265e-05	PDXK
Q63HN8	E3 ubiquitin-protein ligase RNF213	1.623	Up	0.000156644	RNF213
Q14210	Lymphocyte antigen 6D	3.854	Up	7.3484e-07	LY6D
Q7Z4Q2	HEAT repeat-containing protein 3	1.731	Up	4.9445e-06	HEATR3
P53985	Monocarboxylate transporter 1	0.602	Down	0.0004827	SLC16A1
P42765	3-ketoacyl-CoA thiolase, mitochondrial	1.568	Up	8.4065e-05	ACAA2
O75113	NEDD4-binding protein 1	1.784	Up	0.00024343	N4BP1
Q53GL7	Poly [ADP-ribose] polymerase 10	1.915	Up	3.823e-05	PARP10
P31151	Protein S100-A7	1.625	Up	0.032403	S100A7
Q5VT79	Annexin A8-like protein 2	2.398	Up	0.00036395	ANXA8L2
O75369	Filamin-B	1.618	Up	0.00199982	FLNB
Q86VE9	Serine incorporator 5	0.461	Down	0.00021923	SERINC5
P36952	Serpin B5	1.745	Up	1.5148e-07	SERPINB5
Q5JVS0	Intracellular hyaluronan-binding protein 4	2.019	Up	0.00050275	HABP4
Q6P597	Kinesin light chain 3	2.151	Up	0.0063574	KLC3
O94916	Nuclear factor of activated T-cells 5	1.586	Up	0.000136643	NFAT5
P04792	Heat shock protein beta-1	2.234	Up	3.3732e-06	HSPB1
Q9BRX8	Redox-regulatory protein FAM213A	0.653	Down	0.00073996	FAM213A
Q8WYP3	Ras and Rab interactor 2	1.846	Up	0.004098	RIN2
P35237	Serpin B6	1.512	Up	0.0002021	SERPINB6
P32322	Pyrroline-5-carboxylate reductase 1, mitochondrial	0.659	Down	0.000122881	PYCR1
O14841	5-oxoprolinase	1.518	Up	0.028424	OPLAH
P55210	Caspase-7	1.51	Up	0.00182161	CASP7
Q96AY3	Peptidyl-prolyl cis-trans isomerase FKBP10	0.562	Down	4.3679e-06	FKBP10
Q9H254	Spectrin beta chain, non-erythrocytic 4	1.609	Up	0.000156473	SPTBN4
Q99536	Synaptic vesicle membrane protein VAT-1 homolog	1.693	Up	1.8954e-05	VAT1
O43314	Inositol hexakisphosphate and diphosphoinositol-pentakisphosphate kinase 2	1.582	Up	0.00196194	PPIP5K2
O95857	Tetraspanin-13	0.6	Down	0.00034264	TSPAN13
Q9P2E3	NFX1-type zinc finger-containing protein 1	1.591	Up	0.00111774	ZNFX1
Q9BYX4	Interferon-induced helicase C domain-containing protein 1	1.905	Up	1.4193e-06	IFIH1
Q6GPH4	XIAP-associated factor 1	4.2	Up	9.1925e-07	XAF1
A8MT70	Zinc finger B-box domain-containing protein 1	1.505	Up	0.000123158	ZBBX
Q9BTE1	Dynactin subunit 5	1.512	Up	0.0051551	DCTN5
Q16514	Transcription initiation factor TFIID subunit 12	0.65	Down	0.0194414	TAF12
P52926	High mobility group protein HMGI-C	0.651	Down	7.9704e-05	HMGA2
Q8N4X5	Actin filament-associated protein 1-like 2	1.588	Up	5.6088e-05	AFAP1L2
Q8N5M4	Tetratricopeptide repeat protein 9C	1.65	Up	0.00028182	TTC9C
Q2T9J0	Peroxisomal leader peptide-processing protease	0.595	Down	6.1075e-05	TYSND1
P10909	Clusterin	0.555	Down	0.00038347	CLU
O75487	Glypican-4	0.337	Down	3.3192e-06	GPC4
P35321	Cornifin-A	1.584	Up	0.0167173	SPRR1A
Q96QZ7	Membrane-associated guanylate kinase, WW and PDZ domain-containing protein 1	1.767	Up	0.027144	MAGI1
P50150	Guanine nucleotide-binding protein G(I)/G(S)/G(O) subunit gamma-4	0.418	Down	8.1712e-05	GNG4
Q9BYK8	Helicase with zinc finger domain 2	1.896	Up	2.2098e-05	HELZ2
Q14191	Werner syndrome ATP-dependent helicase	0.666	Down	0.0093968	WRN
Q8TB36	Ganglioside-induced differentiation-associated protein 1	0.658	Down	0.00193833	GDAP1
P49902	Cytosolic purine 5-nucleotidase	1.884	Up	3.7755e-05	NT5C2
Q9ULF5	Zinc transporter ZIP10	0.609	Down	2.4488e-06	SLC39A10
Q9ULS5	Transmembrane and coiled-coil domains protein 3	1.53	Up	7.8216e-05	TMCC3
Q86TG7	Retrotransposon-derived protein PEG10	0.578	Down	2.2575e-05	PEG10
Q6UW68	Transmembrane protein 205	0.512	Down	7.9745e-07	TMEM205
P06703	Protein S100-A6	1.744	Up	5.9482e-05	S100A6
P00973	2-5-oligoadenylate synthase 1	2.202	Up	0.0181157	OAS1
Q08AF3	Schlafen family member 5	1.573	Up	2.0744e-05	SLFN5
P30740	Leukocyte elastase inhibitor	1.592	Up	0.00093828	SERPINB1
Q9BUF5	Tubulin beta-6 chain	1.745	Up	9.691e-05	TUBB6
Q96JB2	Conserved oligomeric Golgi complex subunit 3	1.63	Up	4.2458e-05	COG3
Q96KN4	Protein FAM84A	0.558	Down	0.0042977	FAM84A
P84022	Mothers against decapentaplegic homolog 3	1.668	Up	3.3727e-06	SMAD3
P25815	Protein S100-P	3.88	Up	2.5954e-06	S100P
P52565	Rho GDP-dissociation inhibitor 1	1.541	Up	0.007579	ARHGDIA
Q9Y3Z3	Deoxynucleoside triphosphate triphosphohydrolase SAMHD1	1.522	Up	0.0008238	SAMHD1
Q5VZF2	Muscleblind-like protein 2	1.539	Up	0.0072166	MBNL2
Q92888	Rho guanine nucleotide exchange factor 1	1.536	Up	0.000140204	ARHGEF1
Q9ULZ3	Apoptosis-associated speck-like protein containing a CARD	2.097	Up	0.0024425	PYCARD
Q12983	BCL2/adenovirus E1B 19 kDa protein-interacting protein 3	0.527	Down	0.00078279	BNIP3
Q9HCH5	Synaptotagmin-like protein 2	1.537	Up	2.0616e-05	SYTL2
Q9Y219	Protein jagged-2	0.384	Down	8.1987e-05	JAG2
Q14247	Src substrate cortactin	1.811	Up	3.7747e-06	CTTN
Q8IZA0	Dyslexia-associated protein KIAA0319-like protein	0.552	Down	6.2825e-05	KIAA0319L
Q5T3U5	Multidrug resistance-associated protein 7	1.912	Up	0.00108429	ABCC10
Q9UHD8	Septin-9	1.521	Up	9.5047e-05	SEPT9
P20592	Interferon-induced GTP-binding protein Mx2	1.749	Up	0.00110065	MX2
Q14116	Interleukin-18	2.908	Up	0.000159601	IL18
P53990	IST1 homolog	1.596	Up	0.0051232	IST1
Q969T9	WW domain-binding protein 2	1.715	Up	0.00031758	WBP2
P13688	Carcinoembryonic antigen-related cell adhesion molecule 1	1.578	Up	5.691e-05	CEACAM1
P53602	Diphosphomevalonate decarboxylase	1.721	Up	0.00029942	MVD
Q96N21	AP-4 complex accessory subunit tepsin	1.662	Up	0.0022044	ENTHD2
O75084	Frizzled-7	0.6	Down	0.00048269	FZD7
Q9NZN4	EH domain-containing protein 2	2.004	Up	2.4426e-06	EHD2
P29034	Protein S100-A2	2.066	Up	4.1336e-05	S100A2
Q9P270	SLAIN motif-containing protein 2	1.662	Up	0.026538	SLAIN2
Q14746	Conserved oligomeric Golgi complex subunit 2	1.672	Up	0.00036137	COG2
Q9Y6H1	Coiled-coil-helix-coiled-coil-helix domain-containing protein 2, mitochondrial	0.598	Down	9.7683e-07	CHCHD2
Q92614	Unconventional myosin-XVIIIa	1.593	Up	8.1827e-05	MYO18A
Q15653	NF-kappa-B inhibitor beta	1.596	Up	0.0036975	NFKBIB
Q9BXS9	Solute carrier family 26 member 6	0.656	Down	0.0114624	SLC26A6
Q6ZSR9	Uncharacterized protein FLJ45252	1.967	Up	0.0020246	---
P09603	Macrophage colony-stimulating factor 1	3.066	Up	0.00143571	CSF1
Q9BRG2	SH2 domain-containing protein 3A	1.562	Up	0.0028632	SH2D3A
Q92876	Kallikrein-6	3.514	Up	0.007318	KLK6
Q9H6S0	Probable ATP-dependent RNA helicase YTHDC2	1.527	Up	2.798e-06	YTHDC2
Q15847	Adipogenesis regulatory factor	2.141	Up	6.1053e-05	ADIRF
Q8N2G8	GH3 domain-containing protein	3.087	Up	1.95765e-05	GHDC
P22413	Ectonucleotide pyrophosphatase/phosphodiesterase family member 1	0.56	Down	8.3255e-05	ENPP1
Q13045	Protein flightless-1 homolog	1.532	Up	6.3244e-05	FLII
P02792	Ferritin light chain	0.636	Down	0.0031647	FTL
P60033	CD81 antigen	0.658	Down	0.00100437	CD81
O95084	Serine protease 23	1.579	Up	0.0022616	PRSS23
Q9NT62	Ubiquitin-like-conjugating enzyme ATG3	1.526	Up	0.00104014	ATG3
Q9P2D0	Inhibitor of Bruton tyrosine kinase	1.555	Up	0.0021986	IBTK
Q14764	Major vault protein	1.907	Up	4.1651e-05	MVP
O75030	Microphthalmia-associated transcription factor	1.616	Up	0.002537	MITF
Q9NZ45	CDGSH iron-sulfur domain-containing protein 1	0.625	Down	3.066e-06	CISD1
P27816	Microtubule-associated protein 4	1.56	Up	1.0978e-06	MAP4
P07476	Involucrin	3.068	Up	7.495e-07	IVL
Q92844	TRAF family member-associated NF-kappa-B activator	1.624	Up	0.00063694	TANK
Q9Y3M8	StAR-related lipid transfer protein 13	1.854	Up	0.00027758	STARD13
P32456	Interferon-induced guanylate-binding protein 2	1.864	Up	5.7148e-05	GBP2
Q7Z7K6	Centromere protein V	0.625	Down	1.94625e-05	CENPV
Q03518	Antigen peptide transporter 1	1.52	Up	0.0015428	TAP1
P18564	Integrin beta-6	0.537	Down	2.3657e-05	ITGB6
Q53T59	HCLS1-binding protein 3	1.512	Up	0.0086994	HS1BP3
Q96KP4	Cytosolic non-specific dipeptidase	1.571	Up	5.6778e-05	CNDP2
Q676U5	Autophagy-related protein 16-1	1.574	Up	0.0002012	ATG16L1
Q9Y3E7	Charged multivesicular body protein 3	1.529	Up	0.00095649	CHMP3
P06731	Carcinoembryonic antigen-related cell adhesion molecule 5	2.587	Up	0.000102472	CEACAM5
Q11206	CMP-N-acetylneuraminate-beta-galactosamide-alpha-2,3-sialyltransferase 4	1.614	Up	0.0104641	ST3GAL4
Q3YEC7	Rab-like protein 6	1.524	Up	2.4013e-06	RABL6
Q96CM8	Acyl-CoA synthetase family member 2, mitochondrial	0.621	Down	4.1425e-05	ACSF2
P50443	Sulfate transporter	0.472	Down	3.166e-06	SLC26A2
Q2TAA2	Isoamyl acetate-hydrolyzing esterase 1 homolog	1.604	Up	0.0102208	IAH1
Q01201	Transcription factor RelB	1.609	Up	3.8447e-06	RELB
P54652	Heat shock-related 70 kDa protein 2	1.502	Up	0.000102828	HSPA2
P10321	HLA class I histocompatibility antigen, Cw-7 alpha chain	1.897	Up	0.0021843	HLA-C
Q9UPQ0	LIM and calponin homology domains-containing protein 1	1.672	Up	0.00032246	LIMCH1
Q86X83	COMM domain-containing protein 2	1.549	Up	0.00032274	COMMD2
Q8IWE2	Protein NOXP20	3.21	Up	1.93513e-05	FAM114A1
O95810	Serum deprivation-response protein	3.515	Up	1.69297e-05	SDPR
Q9Y3C0	WASH complex subunit CCDC53	1.72	Up	0.00074496	CCDC53
P61081	NEDD8-conjugating enzyme Ubc12	1.567	Up	0.000163015	UBE2M
P20962	Parathymosin	3.529	Up	4.2175e-05	PTMS
O95359	Transforming acidic coiled-coil-containing protein 2	2.068	Up	2.8118e-06	TACC2
P14618	Pyruvate kinase PKM	1.528	Up	0.0028568	PKM
Q96Q06	Perilipin-4	1.623	Up	0.00022481	PLIN4
Q719H9	BTB/POZ domain-containing protein KCTD1	1.596	Up	0.00092325	KCTD1
P61163	Alpha-centractin	1.67	Up	0.0034598	ACTR1A
P05534	HLA class I histocompatibility antigen, A-24 alpha chain	1.601	Up	0.00040004	HLA-A
P17936	Insulin-like growth factor-binding protein 3	1.545	Up	0.000104637	IGFBP3
P21291	Cysteine and glycine-rich protein 1	1.634	Up	1.3903e-06	CSRP1
Q9BWE0	Replication initiator 1	1.638	Up	0.0042822	REPIN1
P54764	Ephrin type-A receptor 4	0.652	Down	0.00061506	EPHA4
Q9H488	GDP-fucose protein O-fucosyltransferase 1	0.651	Down	4.9941e-06	POFUT1
Q96BR5	Cytochrome c oxidase assembly factor 7	0.63	Down	9.5489e-05	COA7
P61769	Beta-2-microglobulin	1.591	Up	0.0049377	B2M
P18510	Interleukin-1 receptor antagonist protein	2.508	Up	1.72336e-05	IL1RN
Q9HAV0	Guanine nucleotide-binding protein subunit beta-4	1.725	Up	0.00078444	GNB4
O95171	Sciellin	1.58	Up	7.6915e-05	SCEL
Q16851	UTP--glucose-1-phosphate uridylyltransferase	1.551	Up	1.8321e-09	UGP2
O94817	Ubiquitin-like protein ATG12	1.565	Up	0.00146279	ATG12
P19525	Interferon-induced, double-stranded RNA-activated protein kinase	1.65	Up	0.00042401	EIF2AK2
Q9BRF8	Serine/threonine-protein phosphatase CPPED1	1.53	Up	0.000120759	CPPED1
P26447	Protein S100-A4	3.678	Up	0.000120264	S100A4
Q13308	Inactive tyrosine-protein kinase 7	0.459	Down	5.8e-07	PTK7
Q9HBA0	Transient receptor potential cation channel subfamily V member 4	2.54	Up	0.000181555	TRPV4
P10696	Alkaline phosphatase, placental-like	2.918	Up	1.0918e-06	ALPPL2
Q96C19	EF-hand domain-containing protein D2	1.727	Up	6.2781e-05	EFHD2
O95490	Latrophilin-2	0.586	Down	7.8232e-05	LPHN2
Q32MZ4	Leucine-rich repeat flightless-interacting protein 1	1.657	Up	0.00028315	LRRFIP1
Q16512	Serine/threonine-protein kinase N1	1.571	Up	0.00043726	PKN1
Q7Z7D3	V-set domain-containing T-cell activation inhibitor 1	0.501	Down	5.4991e-07	VTCN1
Q14699	Raftlin	2.321	Up	0.0065028	RFTN1
Q96CN9	GRIP and coiled-coil domain-containing protein 1	1.542	Up	1.56506e-05	GCC1
Q8IUI8	Cytokine receptor-like factor 3	1.53	Up	0.0053625	CRLF3
P15104	Glutamine synthetase	1.906	Up	2.8287e-07	GLUL
Q9Y6K5	2-5-oligoadenylate synthase 3	2.007	Up	2.3074e-05	OAS3
Q13454	Tumor suppressor candidate 3	0.613	Down	0.000181032	TUSC3
Q05823	2-5A-dependent ribonuclease	1.517	Up	0.000159719	RNASEL
O14545	TRAF-type zinc finger domain-containing protein 1	2.084	Up	8.4166e-05	TRAFD1
Q99439	Calponin-2	1.559	Up	6.6073e-07	CNN2
O15438	Canalicular multispecific organic anion transporter 2	1.828	Up	0.00182056	ABCC3
P09525	Annexin A4	1.638	Up	2.1717e-05	ANXA4
Q96BW5	Phosphotriesterase-related protein	1.887	Up	0.00029925	PTER
O76070	Gamma-synuclein	1.716	Up	2.2392e-06	SNCG
Q14956	Transmembrane glycoprotein NMB	1.524	Up	0.00044021	GPNMB
P50225	Sulfotransferase 1A1	2.1	Up	0.000139983	SULT1A1
Q9UJY1	Heat shock protein beta-8	1.564	Up	0.00022241	HSPB8
Q9GZP8	Immortalization up-regulated protein	1.88	Up	0.000161742	IMUP
Q9H3Q1	Cdc42 effector protein 4	2.05	Up	0.00105743	CDC42EP4
P50570	Dynamin-2	1.605	Up	2.2339e-05	DNM2
P10620	Microsomal glutathione S-transferase 1	0.568	Down	4.4206e-05	MGST1
P35625	Metalloproteinase inhibitor 3	2.824	Up	1.97464e-05	TIMP3
O15162	Phospholipid scramblase 1	1.549	Up	0.00072138	PLSCR1
Q6ZNA5	Ferric-chelate reductase 1	0.642	Down	0.00024121	FRRS1
P05161	Ubiquitin-like protein ISG15	2.005	Up	0.000162944	ISG15
Q9H5Y7	SLIT and NTRK-like protein 6	0.594	Down	0.0131604	SLITRK6
Q8IYS1	Peptidase M20 domain-containing protein 2	1.516	Up	0.0051376	PM20D2
Q9Y3E1	Hepatoma-derived growth factor-related protein 3	0.604	Down	0.00012424	HDGFRP3
Q8NI08	Nuclear receptor coactivator 7	1.812	Up	0.0029623	NCOA7
Q5VSG8	Glycoprotein endo-alpha-1,2-mannosidase-like protein	0.321	Down	0.00067978	MANEAL
Q9BW04	Specifically androgen-regulated gene protein	1.74	Up	2.6892e-06	SARG
Q6PL18	ATPase family AAA domain-containing protein 2	0.647	Down	0.00049976	ATAD2
Q2M389	WASH complex subunit 7	1.511	Up	0.00072485	KIAA1033
P29373	Cellular retinoic acid-binding protein 2	1.701	Up	8.3555e-05	CRABP2
P49441	Inositol polyphosphate 1-phosphatase	2.062	Up	4.187e-05	INPP1
O00192	Armadillo repeat protein deleted in velo-cardio-facial syndrome	0.627	Down	0.00104082	ARVCF
P37802	Transgelin-2	1.77	Up	2.1928e-07	TAGLN2
O95833	Chloride intracellular channel protein 3	1.606	Up	0.000164121	CLIC3
Q14914	Prostaglandin reductase 1	2.813	Up	3.4874e-07	PTGR1
Q99973	Telomerase protein component 1	1.634	Up	0.00108335	TEP1
P00918	Carbonic anhydrase 2	1.772	Up	0.00039809	CA2
P09913	Interferon-induced protein with tetratricopeptide repeats 2	2.006	Up	1.1557e-06	IFIT2
P28065	Proteasome subunit beta type-9	1.559	Up	0.0045162	PSMB9
O14879	Interferon-induced protein with tetratricopeptide repeats 3	2.909	Up	0.0048839	IFIT3
Q2M2I8	AP2-associated protein kinase 1	2.36	Up	0.00130449	AAK1
Q6DKJ4	Nucleoredoxin	1.699	Up	0.00081623	NXN
Q13177	Serine/threonine-protein kinase PAK 2	1.502	Up	1.83797e-05	PAK2
P31146	Coronin-1A	2.356	Up	0.00133995	CORO1A
Q96FF9	Sororin	0.626	Down	0.0028004	CDCA5
Q9H3D4	Tumor protein 63	0.594	Down	0.00128109	TP63
P08670	Vimentin	4.262	Up	2.3789e-06	VIM
Q9NR45	Sialic acid synthase	1.62	Up	3.9437e-06	NANS
P30626	Sorcin	1.789	Up	0.0057217	SRI
Q5T0Z8	Uncharacterized protein C6orf132	1.763	Up	1.82991e-05	C6orf132
Q6IQ32	ADNP homeobox protein 2	0.656	Down	0.000120358	ADNP2
O14976	Cyclin-G-associated kinase	1.504	Up	1.69314e-05	GAK
Q05209	Tyrosine-protein phosphatase non-receptor type 12	1.515	Up	0.00155606	PTPN12
Q5VU97	VWFA and cache domain-containing protein 1	0.613	Down	0.000100395	CACHD1
Q14332	Frizzled-2	0.644	Down	0.0026356	FZD2
O43252	Bifunctional 3-phosphoadenosine 5-phosphosulfate synthase 1	1.758	Up	0.0030801	PAPSS1
Q8NDZ4	Deleted in autism protein 1	0.613	Down	0.00042275	C3orf58
Q5VZL5	Zinc finger MYM-type protein 4	0.65	Down	2.2309e-05	ZMYM4
P40121	Macrophage-capping protein	1.615	Up	0.000124017	CAPG
Q9Y315	Putative deoxyribose-phosphate aldolase	1.549	Up	7.7054e-05	DERA
P11216	Glycogen phosphorylase, brain form	1.548	Up	2.2193e-06	PYGB
Q9UGM6	Tryptophan--tRNA ligase, mitochondrial	0.577	Down	5.5595e-05	WARS2
Q8WUP2	Filamin-binding LIM protein 1	1.901	Up	0.00024109	FBLIM1
Q53FA7	Quinone oxidoreductase PIG3	1.664	Up	0.0031401	TP53I3
Q5SZK8	FRAS1-related extracellular matrix protein 2	0.277	Down	0.00050073	FREM2
Q7Z406	Myosin-14	1.847	Up	2.3942e-05	MYH14
Q5H9U9	Probable ATP-dependent RNA helicase DDX60-like	1.526	Up	0.0065756	DDX60L
Q6ZV73	FYVE, RhoGEF and PH domain-containing protein 6	1.888	Up	0.00258	FGD6
O60825	6-phosphofructo-2-kinase/fructose-2,6-bisphosphatase 2	1.565	Up	5.5283e-05	PFKFB2
P56945	Breast cancer anti-estrogen resistance protein 1	1.615	Up	0.0002158	BCAR1
P67936	Tropomyosin alpha-4 chain	1.574	Up	0.00015578	TPM4
Q8IVG5	Sterile alpha motif domain-containing protein 9-like	1.744	Up	0.00086215	SAMD9L
Q8WXI7	Mucin-16	1.538	Up	0.0072554	MUC16
Q6UXD5	Seizure 6-like protein 2	0.588	Down	0.00086292	SEZ6L2
P23229	Integrin alpha-6	0.599	Down	2.8324e-06	ITGA6
O95340	Bifunctional 3-phosphoadenosine 5-phosphosulfate synthase 2	2	Up	9.6823e-05	PAPSS2
Q9UPY8	Microtubule-associated protein RP/EB family member 3	1.671	Up	0.00095539	MAPRE3
Q9H299	SH3 domain-binding glutamic acid-rich-like protein 3	1.617	Up	0.00189949	SH3BGRL3
Q14141	Septin-6	1.703	Up	1.9951e-06	SEPT6
Q7LFL8	CXXC-type zinc finger protein 5	0.643	Down	0.0086552	CXXC5
P00568	Adenylate kinase isoenzyme 1	1.672	Up	3.528e-05	AK1
O95361	Tripartite motif-containing protein 16	1.933	Up	2.0212e-07	TRIM16
P12814	Alpha-actinin-1	1.602	Up	1.8381e-06	ACTN1
O00182	Galectin-9	2.025	Up	0.0050199	LGALS9
Q96KM6	Zinc finger protein 512B	0.647	Down	0.00121882	ZNF512B
O75157	TSC22 domain family protein 2	1.704	Up	0.00064086	TSC22D2
P29728	2-5-oligoadenylate synthase 2	2.946	Up	0.00074423	OAS2
Q99836	Myeloid differentiation primary response protein MyD88	1.584	Up	0.0077048	MYD88
Q8TCT8	Signal peptide peptidase-like 2A	0.657	Down	0.0060228	SPPL2A
Q96HC4	PDZ and LIM domain protein 5	1.761	Up	3.7725e-07	PDLIM5
P06753	Tropomyosin alpha-3 chain	1.526	Up	9.7523e-05	TPM3
P15153	Ras-related C3 botulinum toxin substrate 2	1.6	Up	0.00128413	RAC2
Q9UQR0	Sex comb on midleg-like protein 2	0.635	Down	0.000163061	SCML2
Q9H223	EH domain-containing protein 4	1.55	Up	0.00035959	EHD4
Q969K4	Ankyrin repeat and BTB/POZ domain-containing protein 1	1.508	Up	0.00035704	ABTB1
Q9UBR2	Cathepsin Z	1.871	Up	5.9667e-05	CTSZ
Q8TBX8	Phosphatidylinositol 5-phosphate 4-kinase type-2 gamma	1.526	Up	0.00040298	PIP4K2C
O95834	Echinoderm microtubule-associated protein-like 2	1.589	Up	0.00574	EML2
Q9BRT2	Ubiquinol-cytochrome-c reductase complex assembly factor 2	0.62	Down	9.5216e-05	UQCC2
P30838	Aldehyde dehydrogenase, dimeric NADP-preferring	1.591	Up	0.0131644	ALDH3A1
P36897	TGF-beta receptor type-1	0.567	Down	0.00041508	TGFBR1
P08493	Matrix Gla protein	5.105	Up	3.6719e-05	MGP
P52789	Hexokinase-2	2.36	Up	7.7988e-05	HK2
Q9NVA2	Septin-11	1.554	Up	0.00032222	SEPT11
Q05682	Caldesmon	1.653	Up	8.4836e-07	CALD1
P08582	Melanotransferrin	2.061	Up	1.77338e-05	MFI2
Q7L1W4	Volume-regulated anion channel subunit LRRC8D	0.482	Down	1.97774e-05	LRRC8D
Q12860	Contactin-1	0.271	Down	0.00050267	CNTN1
P35579	Myosin-9	1.514	Up	3.2868e-06	MYH9
P13726	Tissue factor	1.676	Up	6.3428e-05	F3
P42224	Signal transducer and activator of transcription 1-alpha/beta	2.074	Up	3.0056e-07	STAT1
O60488	Long-chain-fatty-acid--CoA ligase 4	0.585	Down	1.52926e-05	ACSL4
Q96EV8	Dysbindin	1.687	Up	0.00079979	DTNBP1
P13928	Annexin A8	1.853	Up	8.0984e-05	ANXA8
Q86VI3	Ras GTPase-activating-like protein IQGAP3	1.719	Up	2.9974e-06	IQGAP3
O60664	Perilipin-3	1.66	Up	1.99994e-05	PLIN3
Q16666	Gamma-interferon-inducible protein 16	1.852	Up	4.1452e-06	IFI16
Q3KP66	Uncharacterized protein C1orf106	2.319	Up	0.00037655	C1orf106
Q6P996	Pyridoxal-dependent decarboxylase domain-containing protein 1	1.517	Up	0.000100508	PDXDC1
Q12767	Uncharacterized protein KIAA0195	0.666	Down	0.0092171	KIAA0195
P02751	Fibronectin	1.54	Up	0.0020595	FN1
P23443	Ribosomal protein S6 kinase beta-1	1.571	Up	0.0063801	RPS6KB1
Q9Y2V7	Conserved oligomeric Golgi complex subunit 6	1.503	Up	0.00023654	COG6
P22676	Calretinin	2.202	Up	1.55896e-05	CALB2
Q8IY21	Probable ATP-dependent RNA helicase DDX60	1.86	Up	0.00026165	DDX60
Q01518	Adenylyl cyclase-associated protein 1	1.565	Up	0.00165679	CAP1
Q03169	Tumor necrosis factor alpha-induced protein 2	2.189	Up	2.3505e-06	TNFAIP2
P50479	PDZ and LIM domain protein 4	1.642	Up	0.0034212	PDLIM4
Q9NYR9	NF-kappa-B inhibitor-interacting Ras-like protein 2	1.503	Up	0.0119179	NKIRAS2
Q15018	BRISC complex subunit Abro1	1.563	Up	0.00049634	FAM175B
P23508	Colorectal mutant cancer protein	2.05	Up	0.00052469	MCC
Q86WR7	Proline and serine-rich protein 2	2.059	Up	0.00021855	PROSER2
P49407	Beta-arrestin-1	1.514	Up	0.00160389	ARRB1
P27482	Calmodulin-like protein 3	4.259	Up	3.1907e-06	CALML3
Q02750	Dual specificity mitogen-activated protein kinase kinase 1	1.55	Up	0.00192252	MAP2K1
Q5GLZ8	Probable E3 ubiquitin-protein ligase HERC4	1.518	Up	1.99592e-05	HERC4
O14730	Serine/threonine-protein kinase RIO3	1.616	Up	0.00105993	RIOK3
P80404	4-aminobutyrate aminotransferase, mitochondrial	0.665	Down	0.00018049	ABAT
Q9HCE6	Rho guanine nucleotide exchange factor 10-like protein	1.562	Up	0.00035812	ARHGEF10L
O75676	Ribosomal protein S6 kinase alpha-4	1.545	Up	0.00037815	RPS6KA4
O43633	Charged multivesicular body protein 2a	1.522	Up	1.98891e-05	CHMP2A
O75323	Protein NipSnap homolog 2	0.594	Down	2.3512e-06	GBAS
Q6IA69	Glutamine-dependent NAD(+) synthetase	1.732	Up	0.000104083	NADSYN1
Q15646	2-5-oligoadenylate synthase-like protein	2.142	Up	5.9878e-05	OASL
O14978	Zinc finger protein 263	1.616	Up	0.00053649	ZNF263
Q9NZI8	Insulin-like growth factor 2 mRNA-binding protein 1	0.638	Down	6.1685e-05	IGF2BP1
Q16678	Cytochrome P450 1B1	0.627	Down	0.00024133	CYP1B1
O60271	C-Jun-amino-terminal kinase-interacting protein 4	1.518	Up	3.6669e-05	SPAG9
P00966	Argininosuccinate synthase	2.724	Up	0.000103432	ASS1
Q9Y2Y0	ADP-ribosylation factor-like protein 2-binding protein	1.568	Up	0.000137672	ARL2BP
Q13555	Calcium/calmodulin-dependent protein kinase type II subunit gamma	1.911	Up	2.0455e-05	CAMK2G
Q9BY32	Inosine triphosphate pyrophosphatase	1.531	Up	0.0022645	ITPA
Q03001	Dystonin	0.611	Down	1.64554e-05	DST
Q13418	Integrin-linked protein kinase	1.559	Up	0.00025608	ILK
Q04917	14-3-3 protein eta	1.639	Up	4.2105e-05	YWHAH
Q9UKK3	Poly [ADP-ribose] polymerase 4	1.778	Up	1.8619e-06	PARP4
Q14161	ARF GTPase-activating protein GIT2	1.565	Up	0.00063859	GIT2
Q9H190	Syntenin-2	4.111	Up	4.2588e-05	SDCBP2
Q68D91	Metallo-beta-lactamase domain-containing protein 2	0.552	Down	0.000141177	MBLAC2
Q92887	Canalicular multispecific organic anion transporter 1	0.437	Down	5.5205e-05	ABCC2
P80188	Neutrophil gelatinase-associated lipocalin	3.384	Up	1.74475e-05	LCN2
Q8IYM9	E3 ubiquitin-protein ligase TRIM22	2.659	Up	1.54855e-05	TRIM22
P80297	Metallothionein-1X	1.751	Up	0.00029623	MT1X
Q16831	Uridine phosphorylase 1	1.714	Up	6.4314e-05	UPP1
Q8TD06	Anterior gradient protein 3 homolog	0.288	Down	4.5709e-06	AGR3
Q9NVZ3	Adaptin ear-binding coat-associated protein 2	1.501	Up	0.015084	NECAP2
Q8WY22	BRI3-binding protein	0.577	Down	0.00194341	BRI3BP
P42772	Cyclin-dependent kinase 4 inhibitor B	1.81	Up	0.00170006	CDKN2B
Q9Y337	Kallikrein-5	3.403	Up	1.83521e-05	KLK5
O95081	Arf-GAP domain and FG repeat-containing protein 2	1.782	Up	0.0035163	AGFG2
O95994	Anterior gradient protein 2 homolog	0.549	Down	8.4168e-05	AGR2
P19474	E3 ubiquitin-protein ligase TRIM21	2.066	Up	0.0002777	TRIM21
Q9UMD9	Collagen alpha-1(XVII) chain	0.539	Down	2.1766e-05	COL17A1
Q86V15	Zinc finger protein castor homolog 1	1.614	Up	0.0094209	CASZ1
Q8IYE0	Coiled-coil domain-containing protein 146	1.744	Up	0.00025976	CCDC146
Q9UBH6	Xenotropic and polytropic retrovirus receptor 1	0.646	Down	1.92047e-05	XPR1
O94907	Dickkopf-related protein 1	1.857	Up	0.000155257	DKK1
P50995	Annexin A11	1.545	Up	1.80401e-05	ANXA11
P05362	Intercellular adhesion molecule 1	3.307	Up	9.6274e-07	ICAM1
Q8TDS4	Hydroxycarboxylic acid receptor 2	1.831	Up	0.0048429	HCAR2
O95352	Ubiquitin-like modifier-activating enzyme ATG7	1.778	Up	1.8189e-06	ATG7
P54687	Branched-chain-amino-acid aminotransferase, cytosolic	0.232	Down	0.000176707	BCAT1
Q96C10	Probable ATP-dependent RNA helicase DHX58	3.675	Up	4.3569e-07	DHX58
P15559	NAD(P)H dehydrogenase [quinone] 1	1.703	Up	0.00034216	NQO1
P05187	Alkaline phosphatase, placental type	3.398	Up	0.002061	ALPP
Q9BYX2	TBC1 domain family member 2A	1.718	Up	0.00050131	TBC1D2
Q9NUB1	Acetyl-coenzyme A synthetase 2-like, mitochondrial	1.874	Up	3.6631e-05	ACSS1
P21741	Midkine	2.228	Up	2.5997e-06	MDK
P09211	Glutathione S-transferase P	1.619	Up	6.4768e-05	GSTP1
P12429	Annexin A3	2.105	Up	7.9946e-07	ANXA3
P47895	Aldehyde dehydrogenase family 1 member A3	3.266	Up	0.00177905	ALDH1A3
O43909	Exostosin-like 3	0.64	Down	0.00078138	EXTL3
Q69YL0	Uncharacterized protein NCBP2-AS2	0.644	Down	0.00160142	NCBP2-AS2
P16402	Histone H1.3	0.637	Down	0.00037777	HIST1H1D
Q9UGK3	Signal-transducing adaptor protein 2	1.513	Up	0.0067563	STAP2
Q9UBQ6	Exostosin-like 2	0.579	Down	3.76e-05	EXTL2
Q92623	Tetratricopeptide repeat protein 9A	1.658	Up	0.00082432	TTC9
Q13740	CD166 antigen	1.657	Up	4.4616e-05	ALCAM
Q9UP38	Frizzled-1	0.327	Down	2.6736e-06	FZD1
Q96CV9	Optineurin	1.873	Up	8.1103e-05	OPTN
Q14258	E3 ubiquitin/ISG15 ligase TRIM25	1.536	Up	1.7165e-05	TRIM25
Q92485	Acid sphingomyelinase-like phosphodiesterase 3b	2.167	Up	1.6432e-06	SMPDL3B
O95786	Probable ATP-dependent RNA helicase DDX58	2.103	Up	1.65584e-05	DDX58
P24468	COUP transcription factor 2	0.644	Down	4.3187e-06	NR2F2
Q9HCN4	GPN-loop GTPase 1	1.504	Up	0.0022555	GPN1
Q9Y5Z4	Heme-binding protein 2	1.503	Up	0.000142998	HEBP2
P31947	14-3-3 protein sigma	1.523	Up	0.000122607	SFN
P19105	Myosin regulatory light chain 12A	1.561	Up	1.83349e-05	MYL12A
P48431	Transcription factor SOX-2	0.424	Down	1.53322e-05	SOX2
Q96JM2	Zinc finger protein 462	0.578	Down	0.00027541	ZNF462
O43237	Cytoplasmic dynein 1 light intermediate chain 2	1.71	Up	0.00039745	DYNC1LI2
P09914	Interferon-induced protein with tetratricopeptide repeats 1	3.808	Up	0.00021824	IFIT1
O15327	Type II inositol 3,4-bisphosphate 4-phosphatase	1.66	Up	3.0854e-06	INPP4B
Q9Y4H2	Insulin receptor substrate 2	1.567	Up	8.0465e-05	IRS2
P27105	Erythrocyte band 7 integral membrane protein	2.368	Up	1.7884e-06	STOM
P68371	Tubulin beta-4B chain	1.545	Up	0.00192447	TUBB4B
