# Supplementary material for: Identification of a Metastasis-Related Protein IFI16 in Esophageal Cancer using a Proteomic Approach
Source: J Cancer. 2022 Mar 6;13(5):1630–9. doi: 10.7150/jca.59286 (PMC8965107; doi:10.7150/jca.59286)
Supplement: Supplementary file 2 — Supplementary table 2. [file jcav13p1630s2.xlsx]

## Sheet: Sheet1
Table S2: RNA SEQ DATA in in IFI16-shRNAs 30M cells
EnsemblGene_GeneSymbol	mean_logCPM(sh#1)	log2FC(sh#1)	pvalue(sh#1)	padj(sh#1)	Regulated1	mean_logCPM(sh#2)	log2FC(sh#2)	pvalue(sh#2)	padj(sh#2)	Regulated2
ENSG00000002746_HECW1	-0.394338	-3.00991	2.00786e-05	0.000309503	down	-0.253581	-1.87608	0.00130183	0.0246896	down
ENSG00000006016_CRLF1	2.35215	1.68601	1.11272e-08	4.06188e-07	up	2.03875	1.24847	3.8509e-05	0.00137655	up
ENSG00000007264_MATK	2.6571	1.34739	1.01213e-06	2.23194e-05	up	2.44996	1.04343	0.000191737	0.00539828	up
ENSG00000012124_CD22	1.66412	-1.39142	3.28716e-05	0.000471362	down	1.68608	-1.29744	7.88648e-05	0.00254002	down
ENSG00000019485_PRDM11	3.17156	1.04963	3.57378e-05	0.000508808	up	3.2408	1.15121	5.02375e-06	0.000234929	up
ENSG00000021826_CPS1	3.98314	-1.60017	3.23561e-11	1.98408e-09	down	3.8697	-2.12556	1.9278e-17	1.05296e-14	down
ENSG00000023171_GRAMD1B	1.92109	-4.19142	4.0081e-23	1.40093e-20	down	2.08187	-2.40623	3.61126e-13	1.00636e-10	down
ENSG00000023445_BIRC3	3.34732	-2.14561	8.03822e-16	1.32215e-13	down	3.41028	-1.82102	1.47946e-12	3.53332e-10	down
ENSG00000026559_KCNG1	4.37941	1.1141	1.08475e-06	2.37337e-05	up	4.3519	1.07304	2.60585e-06	0.00013377	up
ENSG00000041982_TNC	7.62675	-2.07547	5.59002e-22	1.73676e-19	down	7.62865	-2.0651	8.22551e-22	1.02108e-18	down
ENSG00000064205_WISP2	1.26245	-3.461	2.35808e-14	2.86681e-12	down	1.3165	-2.826	5.53758e-12	1.16332e-09	down
ENSG00000064763_FAR2	2.35842	-1.16556	5.50844e-05	0.000731372	down	2.40776	-1.00114	0.000395054	0.00971975	down
ENSG00000071282_LMCD1	1.98528	-1.58456	6.13132e-07	1.43829e-05	down	2.0639	-1.2727	2.88558e-05	0.00106782	down
ENSG00000073756_PTGS2	6.64685	4.05705	3.74255e-63	1.74415e-59	up	4.82494	1.99342	5.28259e-18	3.27881e-15	up
ENSG00000076716_GPC4	6.06115	1.17457	4.01206e-08	1.27217e-06	up	6.37482	1.60835	7.85526e-14	2.43781e-11	up
ENSG00000079156_OSBPL6	0.279968	1.66267	0.000529958	0.00495367	up	0.492668	1.94951	2.22943e-05	0.000854455	up
ENSG00000087245_MMP2	5.32611	1.40222	1.87845e-10	9.55002e-09	up	5.33076	1.40832	1.52714e-10	2.34305e-08	up
ENSG00000087494_PTHLH	5.39264	1.55735	1.72726e-12	1.42052e-10	up	5.55412	1.76988	1.22175e-15	4.90745e-13	up
ENSG00000087884_AAMDC	2.24323	1.21489	3.35123e-05	0.000478586	up	2.1185	1.02716	0.000515456	0.0119703	up
ENSG00000092969_TGFB2	4.9545	-1.96163	1.41744e-17	2.79115e-15	down	5.20255	-1.01693	3.34429e-06	0.000163094	down
ENSG00000099904_ZDHHC8	5.28206	1.36023	6.47104e-10	3.01572e-08	up	5.06983	1.05497	1.59858e-06	8.85069e-05	up
ENSG00000100033_PRODH	2.6808	1.50217	5.76308e-08	1.72905e-06	up	2.4279	1.14076	5.20693e-05	0.00180458	up
ENSG00000100344_PNPLA3	1.06568	-1.17666	0.00196778	0.014015	down	1.01349	-1.34906	0.000469865	0.0111004	down
ENSG00000101955_SRPX	0.0218146	2.42179	1.32148e-05	0.000214584	up	0.303605	2.76787	1.5562e-07	1.11256e-05	up
ENSG00000102048_ASB9	0.899712	-1.76421	2.11467e-05	0.000323471	down	0.965893	-1.45195	0.000222888	0.00608707	down
ENSG00000103534_TMC5	3.39637	-2.25081	3.34923e-17	6.41446e-15	down	3.61379	-1.28174	1.636e-07	1.15749e-05	down
ENSG00000105388_CEACAM5	4.68229	-1.28591	1.37219e-08	4.80817e-07	down	4.74254	-1.08595	1.2191e-06	6.96522e-05	down
ENSG00000105880_DLX5	0.869492	1.6681	4.18591e-05	0.000576016	up	1.01832	1.86475	2.5131e-06	0.000129986	up
ENSG00000106688_SLC1A1	0.506262	1.83838	5.47504e-05	0.000728321	up	0.26947	1.49947	0.00152637	0.0284346	up
ENSG00000106799_TGFBR1	7.7093	-1.42107	1.48312e-11	9.96896e-10	down	7.6332	-1.7232	5.20079e-16	2.21927e-13	down
ENSG00000108947_EFNB3	3.13171	3.15102	9.21828e-27	4.44417e-24	up	1.77001	1.479	4.99709e-06	0.000234486	up
ENSG00000110172_CHORDC1	6.17994	-1.05063	8.10018e-07	1.83547e-05	down	6.15035	-1.14317	8.50187e-08	6.5979e-06	down
ENSG00000111962_UST	3.3071	1.72517	2.24258e-11	1.45155e-09	up	2.87987	1.13128	1.77317e-05	0.000712136	up
ENSG00000112246_SIM1	2.82299	-1.17926	1.16369e-05	0.000191859	down	2.7136	-1.57424	1.44081e-08	1.32042e-06	down
ENSG00000112782_CLIC5	-0.385615	-1.59777	0.00805559	0.0408951	down	-0.450393	-1.87312	0.00264184	0.0420206	down
ENSG00000113296_THBS4	0.357956	-1.99359	5.4249e-05	0.000723027	down	0.505758	-1.29238	0.00334457	0.0499673	down
ENSG00000113389_NPR3	3.91036	1.3338	2.18892e-08	7.42799e-07	up	3.86343	1.26665	1.05975e-07	7.90761e-06	up
ENSG00000113578_FGF1	1.88972	-1.00773	0.00126561	0.00990179	down	1.83326	-1.18285	0.000187373	0.00531929	down
ENSG00000115423_DNAH6	-0.0510859	1.68663	0.00151641	0.0114229	up	-0.0198748	1.72527	0.0010273	0.0207591	up
ENSG00000116701_NCF2	2.22176	-2.13038	1.80781e-11	1.19787e-09	down	2.37905	-1.40569	1.24591e-06	7.08873e-05	down
ENSG00000116833_NR5A2	4.16512	-1.61527	1.09662e-11	7.62777e-10	down	4.22514	-1.38078	3.33024e-09	3.75822e-07	down
ENSG00000118096_IFT46	2.32567	2.52173	1.61205e-15	2.47671e-13	up	1.24265	1.08241	0.00235987	0.0390122	up
ENSG00000118777_ABCG2	3.42148	-4.34923	6.88352e-41	1.20298e-37	down	3.81891	-1.36336	1.53928e-08	1.38282e-06	down
ENSG00000118922_KLF12	4.38136	1.13048	7.59924e-07	1.7332e-05	up	4.33773	1.06569	3.09676e-06	0.000153768	up
ENSG00000119917_IFIT3	4.45969	-1.54654	2.6547e-11	1.67186e-09	down	4.338	-2.09783	2.35086e-18	1.60505e-15	down
ENSG00000119922_IFIT2	5.72688	-1.34973	5.2434e-10	2.47662e-08	down	5.55009	-2.11051	6.6209e-21	6.45774e-18	down
ENSG00000123364_HOXC13	4.08717	-1.51045	2.21859e-10	1.10779e-08	down	4.21653	-1.05998	4.38718e-06	0.000209465	down
ENSG00000127084_FGD3	3.30791	-1.09779	1.31075e-05	0.000213088	down	3.23149	-1.35254	1.25643e-07	9.27383e-06	down
ENSG00000127863_TNFRSF19	1.1031	1.80657	3.14642e-06	6.09221e-05	up	0.755361	1.3139	0.00126687	0.0241945	up
ENSG00000128274_A4GALT	1.6548	2.50446	4.50514e-12	3.36826e-10	up	0.736153	1.2854	0.00167346	0.0303064	up
ENSG00000128849_CGNL1	3.97523	1.10737	2.48312e-06	4.91736e-05	up	3.95152	1.07169	5.06778e-06	0.000235451	up
ENSG00000129451_KLK10	0.338845	-1.48507	0.00175262	0.0127888	down	0.318138	-1.54238	0.00113376	0.0224044	down
ENSG00000130508_PXDN	4.09349	1.67159	2.31958e-12	1.87457e-10	up	4.19951	1.80916	2.73455e-14	9.12371e-12	up
ENSG00000130600_H19	12.2247	2.20492	4.91624e-25	1.90928e-22	up	11.9969	1.92251	9.08316e-20	8.2687e-17	up
ENSG00000131711_MAP1B	2.56713	2.38263	1.90155e-15	2.85867e-13	up	1.86926	1.48183	3.07593e-06	0.000153768	up
ENSG00000132170_PPARG	4.5113	-1.03098	5.48355e-06	9.80169e-05	down	4.49079	-1.09318	1.46719e-06	8.24463e-05	down
ENSG00000132498_ANKRD20A3	0.732669	1.28409	0.00180786	0.0130962	up	0.847783	1.44853	0.000306137	0.00794734	up
ENSG00000132688_NES	3.22682	1.63639	2.68187e-10	1.32025e-08	up	2.91497	1.20186	4.94389e-06	0.000232789	up
ENSG00000133328_HRASLS2	0.00470097	-1.6978	0.00151864	0.0114336	down	-0.222829	-3.30233	1.18385e-06	6.8209e-05	down
ENSG00000134363_FST	5.57146	1.18417	4.71703e-08	1.46879e-06	up	5.90599	1.64493	4.29172e-14	1.36287e-11	up
ENSG00000135114_OASL	4.54028	-1.49888	7.70401e-11	4.2742e-09	down	4.28479	-2.90851	3.20822e-30	1.46028e-26	down
ENSG00000135346_CGA	2.18093	-3.6252	2.73424e-22	8.68806e-20	down	2.35972	-2.10586	5.81622e-12	1.18538e-09	down
ENSG00000135502_SLC26A10	0.592708	-1.10719	0.00990973	0.0477587	down	0.504756	-1.41082	0.00149774	0.0279838	down
ENSG00000136052_SLC41A2	1.29728	-2.28012	6.74206e-09	2.56358e-07	down	1.51346	-1.26044	0.000213435	0.00589971	down
ENSG00000136098_NEK3	1.88254	1.54687	1.2632e-06	2.72123e-05	up	1.53238	1.03669	0.00182559	0.0324166	up
ENSG00000136383_ALPK3	4.63402	-1.17838	1.91225e-07	5.06347e-06	down	4.43307	-1.97861	6.54966e-17	3.43983e-14	down
ENSG00000136842_TMOD1	0.409916	-1.58663	0.000709759	0.00626066	down	0.389792	-1.64395	0.000441798	0.0105626	down
ENSG00000136928_GABBR2	3.0207	2.16668	3.43948e-15	4.85731e-13	up	2.39471	1.3414	2.78771e-06	0.000140466	up
ENSG00000137501_SYTL2	4.34911	-1.65695	1.78739e-12	1.45288e-10	down	4.51017	-1.07549	2.07644e-06	0.000111629	down
ENSG00000137573_SULF1	1.51569	2.97364	3.29258e-14	3.86837e-12	up	1.55011	3.00839	1.09898e-14	4.05582e-12	up
ENSG00000137672_TRPC6	0.609436	3.38315	7.80467e-11	4.29595e-09	up	-0.382239	2.14098	0.000479761	0.0112951	up
ENSG00000138347_MYPN	3.24315	-3.83374	5.85511e-34	4.54779e-31	down	3.50844	-1.77666	2.589e-12	5.61155e-10	down
ENSG00000138685_FGF2	2.88753	-1.62582	2.69856e-09	1.10641e-07	down	2.88953	-1.60955	2.98278e-09	3.39416e-07	down
ENSG00000140470_ADAMTS17	0.222376	1.43521	0.00280243	0.0183517	up	0.397048	1.68178	0.000272922	0.00722238	up
ENSG00000143469_SYT14	2.02608	-1.46103	2.94009e-06	5.71702e-05	down	2.06345	-1.31053	1.73324e-05	0.000700218	down
ENSG00000144749_LRIG1	0.471465	3.22303	1.27615e-09	5.5756e-08	up	-0.341062	2.1973	0.000302683	0.00787917	up
ENSG00000147257_GPC3	2.46331	2.93775	5.67297e-20	1.46877e-17	up	1.99542	2.38389	7.04515e-13	1.85003e-10	up
ENSG00000147689_FAM83A	2.62598	-1.10704	6.02661e-05	0.000787458	down	2.40802	-1.96604	5.5597e-11	9.60983e-09	down
ENSG00000148344_PTGES	6.53062	-1.58546	1.57812e-13	1.64655e-11	down	6.64198	-1.18268	2.31738e-08	2.01553e-06	down
ENSG00000149527_PLCH2	3.49758	2.93471	1.35491e-26	6.11062e-24	up	2.46971	1.68109	5.60429e-09	5.80549e-07	up
ENSG00000156218_ADAMTSL3	4.96315	1.26382	1.33046e-08	4.69567e-07	up	4.7955	1.01902	4.59774e-06	0.000218369	up
ENSG00000157168_NRG1	3.30102	1.42196	2.17806e-08	7.40911e-07	up	3.59194	1.80973	5.3197e-13	1.45281e-10	up
ENSG00000157240_FZD1	6.72019	1.38833	6.49967e-11	3.66419e-09	up	6.54076	1.13364	8.50406e-08	6.5979e-06	up
ENSG00000161570_CCL5	2.1565	-1.51587	7.26668e-07	1.67373e-05	down	1.96064	-2.51123	2.3329e-13	6.6366e-11	down
ENSG00000162545_CAMK2N1	5.24094	-1.14766	1.72834e-07	4.62911e-06	down	5.11191	-1.61258	6.13149e-13	1.64168e-10	down
ENSG00000162654_GBP4	0.172513	-2.62015	2.7897e-06	5.44978e-05	down	0.00479891	-5.12675	1.74948e-10	2.62518e-08	down
ENSG00000163121_NEURL3	0.920481	-3.06567	9.51037e-11	5.13377e-09	down	0.80077	-5.06006	5.11792e-16	2.21927e-13	down
ENSG00000163485_ADORA1	1.82779	-2.2076	1.68114e-10	8.64119e-09	down	1.82287	-2.21091	1.11556e-10	1.81345e-08	down
ENSG00000163536_SERPINI1	0.49834	1.23191	0.00488446	0.0281259	up	1.06615	2.02058	3.49375e-07	2.31588e-05	up
ENSG00000163739_CXCL1	-0.0878276	1.44818	0.00616071	0.0335932	up	0.011077	1.58944	0.00202469	0.0347762	up
ENSG00000165868_HSPA12A	2.26347	-1.54543	2.74055e-07	7.0175e-06	down	2.35155	-1.21016	2.66343e-05	0.000996415	down
ENSG00000165887_ANKRD2	2.32589	-1.9879	9.78527e-11	5.24168e-09	down	2.43018	-1.50833	1.84701e-07	1.27378e-05	down
ENSG00000166342_NETO1	2.4467	3.90747	7.2476e-28	3.89726e-25	up	0.57854	1.68292	0.00012598	0.00378522	up
ENSG00000166473_PKD1L2	2.6615	-1.08411	7.67731e-05	0.000974899	down	2.57308	-1.38082	8.54705e-07	5.21027e-05	down
ENSG00000166670_MMP10	2.60254	4.77768	1.29632e-35	1.20826e-32	up	1.35208	3.42541	1.22192e-15	4.90745e-13	up
ENSG00000166762_CATSPER2	0.573502	1.80232	5.28212e-05	0.000710998	up	0.294789	1.40082	0.00266711	0.042299	up
ENSG00000166920_C15orf48	1.57666	-2.72217	1.57635e-12	1.30408e-10	down	1.68877	-1.97686	1.05325e-08	1.01282e-06	down
ENSG00000167754_KLK5	2.71067	-2.12713	2.69343e-13	2.59703e-11	down	2.6523	-2.4641	2.18625e-16	9.95109e-14	down
ENSG00000168497_SDPR	3.08382	2.1227	5.96629e-15	7.79576e-13	up	2.50553	1.35946	1.36303e-06	7.69097e-05	up
ENSG00000168685_IL7R	-0.131761	-2.53095	3.33504e-05	0.000476761	down	-0.222829	-3.30233	1.18385e-06	6.8209e-05	down
ENSG00000169116_PARM1	5.2387	2.66619	5.11604e-30	3.10989e-27	up	4.23365	1.40727	1.50617e-09	1.83632e-07	up
ENSG00000169429_IL8	2.47939	1.57677	3.91113e-08	1.24559e-06	up	2.17019	1.13686	0.00011322	0.00350571	up
ENSG00000169862_CTNND2	3.80952	1.46685	1.30263e-09	5.67352e-08	up	3.58029	1.14162	2.70103e-06	0.00013711	up
ENSG00000170961_HAS2	4.14754	1.45786	5.60097e-10	2.62776e-08	up	4.77734	2.26452	4.52332e-22	6.17659e-19	up
ENSG00000171243_SOSTDC1	5.86065	2.97904	1.31662e-37	1.41598e-34	up	4.49137	1.2817	1.86996e-08	1.65807e-06	up
ENSG00000171310_CHST11	1.51799	-1.47855	2.17357e-05	0.000329953	down	1.45351	-1.73455	1.17328e-06	6.81752e-05	down
ENSG00000171631_P2RY6	2.37815	-2.14049	3.80793e-12	2.90922e-10	down	2.39581	-2.02861	1.86731e-11	3.59128e-09	down
ENSG00000172243_CLEC7A	1.70789	-1.67819	7.34395e-07	1.68321e-05	down	1.67096	-1.82846	9.40111e-08	7.09238e-06	down
ENSG00000172379_ARNT2	2.48354	-1.63079	2.1043e-08	7.1932e-07	down	2.45585	-1.73981	2.72218e-09	3.15012e-07	down
ENSG00000173068_BNC2	0.844332	-2.17016	7.04307e-07	1.6357e-05	down	0.809515	-2.34188	1.33196e-07	9.72614e-06	down
ENSG00000173391_OLR1	1.14842	-1.45634	0.000124656	0.00146578	down	1.05414	-1.84896	3.20283e-06	0.000157887	down
ENSG00000174951_FUT1	2.19994	1.92607	4.19107e-10	2.02053e-08	up	1.91289	1.54214	1.06553e-06	6.27145e-05	up
ENSG00000176354_AC097359.1	0.0294204	-2.4379	2.08689e-05	0.000319921	down	-0.191529	-8.16248	4.84177e-11	8.58628e-09	down
ENSG00000176907_C8orf4	0.330342	1.45816	0.00174805	0.0127814	up	1.83084	3.32746	1.5251e-18	1.09606e-15	up
ENSG00000177873_ZNF619	1.84806	1.63584	4.2099e-07	1.0272e-05	up	1.74182	1.48697	5.10165e-06	0.000236146	up
ENSG00000178695_KCTD12	2.78577	1.57274	9.09323e-09	3.36329e-07	up	2.76392	1.54135	1.71128e-08	1.52729e-06	up
ENSG00000179314_WSCD1	3.2973	1.24909	7.32252e-07	1.68204e-05	up	3.3048	1.25876	5.60904e-07	3.57904e-05	up
ENSG00000179776_CDH5	1.57945	-2.43912	6.64023e-11	3.71348e-09	down	1.49924	-3.03987	3.89124e-14	1.26512e-11	down
ENSG00000180447_GAS1	-0.227322	2.09051	0.000332112	0.00338676	up	-0.26339	2.03347	0.000492821	0.0115034	up
ENSG00000181495_AC026703.1	2.27148	2.50621	4.11226e-15	5.69243e-13	up	2.04939	2.23336	5.64632e-12	1.16819e-09	up
ENSG00000183148_ANKRD20A2	1.94679	1.26652	4.43629e-05	0.000606886	up	1.9089	1.20895	9.76989e-05	0.00307391	up
ENSG00000183196_CHST6	2.04932	-2.47927	2.4619e-13	2.40698e-11	down	2.1573	-1.84745	2.81273e-09	3.22754e-07	down
ENSG00000183287_CCBE1	0.590464	-3.7517	3.6899e-11	2.22364e-09	down	0.935202	-1.32013	0.000776556	0.016699	down
ENSG00000183479_TREX2	0.938286	1.58111	6.93614e-05	0.000896249	up	1.1681	1.88829	7.87043e-07	4.86293e-05	up
ENSG00000183496_MEX3B	0.625195	2.58083	4.75686e-08	1.4779e-06	up	-0.0864474	1.62944	0.00221499	0.0372942	up
ENSG00000184254_ALDH1A3	9.99947	-1.89948	2.74958e-19	6.62791e-17	down	10.1739	-1.21402	4.8091e-09	5.25346e-07	down
ENSG00000184588_PDE4B	1.87276	-1.47748	4.64253e-06	8.48461e-05	down	1.95808	-1.15752	0.000175483	0.00500255	down
ENSG00000184922_FMNL1	2.71491	2.31204	1.95397e-15	2.90622e-13	up	2.04892	1.44766	2.25326e-06	0.000118796	up
ENSG00000184979_USP18	3.58274	-1.35829	4.0128e-08	1.27217e-06	down	3.64572	-1.13963	2.62706e-06	0.000134354	down
ENSG00000185483_ROR1	5.23048	-1.31749	2.44931e-09	1.01916e-07	down	5.2604	-1.21406	3.19202e-08	2.64164e-06	down
ENSG00000185745_IFIT1	4.9906	-1.81406	1.67774e-15	2.54962e-13	down	4.90792	-2.23137	1.06853e-21	1.2159e-18	down
ENSG00000185818_NAT8L	2.04908	1.94673	8.94444e-10	4.047e-08	up	1.68315	1.45351	1.02007e-05	0.000432581	up
ENSG00000186081_KRT5	5.37971	3.55133	3.64168e-47	1.01829e-43	up	4.97396	3.10377	5.13747e-37	3.50761e-33	up
ENSG00000186231_KLHL32	0.749631	-2.86251	3.50339e-09	1.41155e-07	down	0.948583	-1.61066	5.63267e-05	0.00191806	down
ENSG00000186684_CYP27C1	2.22306	-1.60656	1.27453e-07	3.53556e-06	down	2.23427	-1.54893	2.43832e-07	1.64016e-05	down
ENSG00000188001_TPRG1	4.45726	3.13314	5.31753e-35	4.64653e-32	up	3.07773	1.45087	2.62752e-08	2.22849e-06	up
ENSG00000188452_CERKL	1.32291	-2.21362	1.18954e-08	4.28068e-07	down	1.57891	-1.08881	0.00104902	0.0210962	down
ENSG00000188883_KLRG2	1.2907	1.89483	3.72941e-07	9.24484e-06	up	1.40498	2.0387	2.52626e-08	2.16956e-06	up
ENSG00000196209_SIRPB2	0.170728	-2.91148	5.00031e-07	1.20326e-05	down	0.390843	-1.50492	0.0011373	0.0224222	down
ENSG00000196644_GPR89C	1.56181	-1.41809	3.61936e-05	0.000513207	down	1.49843	-1.6613	2.24489e-06	0.000118796	down
ENSG00000196689_TRPV1	-0.0658761	8.33654	1.31363e-12	1.12674e-10	up	-0.253875	8.14653	2.74681e-11	5.13803e-09	up
ENSG00000197142_ACSL5	1.22205	-2.08548	1.13073e-07	3.17094e-06	down	1.4605	-1.06996	0.00168736	0.0304773	down
ENSG00000197461_PDGFA	4.40181	1.62788	2.59632e-12	2.0508e-10	up	4.23353	1.39901	1.85355e-09	2.2202e-07	up
ENSG00000197463_CSAG3	0.302532	8.7314	1.30336e-15	2.05735e-13	up	-0.751986	7.58506	2.51304e-08	2.16956e-06	up
ENSG00000198846_TOX	1.51288	1.10876	0.000992038	0.00819721	up	1.80747	1.53093	2.07634e-06	0.000111629	up
ENSG00000198910_L1CAM	1.32695	1.65544	5.09843e-06	9.18129e-05	up	1.16365	1.42373	0.000118617	0.00360739	up
ENSG00000203778_FAM229B	1.67292	1.0227	0.00159848	0.0118938	up	1.68812	1.0439	0.00117986	0.0229501	up
ENSG00000203799_CCDC162P	-0.0798436	2.289	5.29904e-05	0.000710998	up	-0.26339	2.03347	0.000492821	0.0115034	up
ENSG00000204291_COL15A1	0.596461	-2.6765	6.60349e-08	1.96016e-06	down	0.643163	-2.28008	7.99752e-07	4.9192e-05	down
ENSG00000204922_C11orf83	4.33367	1.2	1.77381e-07	4.74179e-06	up	4.34472	1.21536	1.1821e-07	8.77259e-06	up
ENSG00000205221_VIT	2.34502	2.03227	1.92417e-11	1.263e-09	up	1.88586	1.41927	6.77618e-06	0.000302382	up
ENSG00000205275_CSPG4P9	0.329422	8.7599	7.48376e-16	1.26061e-13	up	-0.143109	8.2681	4.65367e-12	9.92905e-10	up
ENSG00000205420_KRT6A	8.38752	1.85085	2.81586e-18	6.24898e-16	up	8.15304	1.54387	2.22715e-13	6.47059e-11	up
ENSG00000206538_VGLL3	0.956974	-1.17817	0.00257956	0.0172477	down	0.660656	-2.63872	3.35957e-08	2.747e-06	down
ENSG00000213801_ZNF816-ZNF321P	0.836271	-3.17746	9.95761e-11	5.31364e-09	down	0.70997	-5.90251	1.47786e-16	6.9587e-14	down
ENSG00000214967_NPIPA7	2.17984	1.5932	1.38688e-07	3.81692e-06	up	1.968	1.29483	2.64645e-05	0.000994401	up
ENSG00000223839_FAM95B1	2.60999	1.63985	6.14031e-09	2.35845e-07	up	2.41308	1.36738	1.71431e-06	9.43907e-05	up
ENSG00000224419_KRT18P27	-0.437663	-3.56784	3.60249e-06	6.84327e-05	down	-0.216204	-1.68648	0.00290449	0.0451718	down
ENSG00000230567_FAM203B	1.39881	-9.82897	3.69174e-26	1.51806e-23	down	1.39082	-9.85643	8.64515e-27	1.83862e-23	down
ENSG00000233024_RP11-1212A22.4	4.33646	1.62032	3.99737e-12	3.0126e-10	up	4.19801	1.43229	8.81935e-10	1.13612e-07	up
ENSG00000235109_ZSCAN31	3.63841	-1.03057	2.16501e-05	0.000329331	down	3.57079	-1.2466	3.79034e-07	2.48832e-05	down
ENSG00000237094_RP4-669L17.10	5.00848	1.21868	3.83918e-08	1.22557e-06	up	4.96146	1.15044	2.0534e-07	1.409e-05	up
ENSG00000238035_AC138035.2	4.01246	-2.02068	2.30917e-16	4.08665e-14	down	3.97576	-2.21249	6.5237e-19	4.94895e-16	down
ENSG00000238045_AC009133.14	0.4746	1.19549	0.00655548	0.035262	up	0.575603	1.34395	0.00172517	0.0311192	up
ENSG00000239704_CDRT4	-0.426215	3.2235	4.69556e-06	8.548e-05	up	0.359211	4.13583	1.61147e-11	3.14351e-09	up
ENSG00000240065_PSMB9	1.3673	-1.60725	1.01132e-05	0.00016913	down	1.23144	-2.27421	8.59876e-09	8.50841e-07	down
ENSG00000242265_PEG10	9.50019	1.16547	1.91861e-08	6.61947e-07	up	9.52044	1.19464	8.58603e-09	8.50841e-07	up
ENSG00000242689_CNTF	0.434446	-1.48065	0.00132746	0.0102594	down	0.180939	-3.00143	1.78779e-07	1.2392e-05	down
ENSG00000246465_RP11-57A19.2	1.91355	1.81727	1.87469e-08	6.48763e-07	up	1.41945	1.12177	0.00105208	0.0211267	up
ENSG00000251026_RP11-138J23.1	0.42921	1.35478	0.00258872	0.0172841	up	0.488601	1.43786	0.00114606	0.0224861	up
ENSG00000255152_MSH5-SAPCD1	2.54147	3.82941	3.32819e-28	1.93881e-25	up	1.33388	2.45116	2.28017e-10	3.26757e-08	up
ENSG00000255509_RP11-445F12.1	2.30403	-1.41941	1.6299e-06	3.40622e-05	down	2.41914	-1.01841	0.000308085	0.00796761	down
ENSG00000255782_Z83840.1	-0.419475	7.94798	3.32515e-10	1.6142e-08	up	-0.698989	7.64615	1.32286e-08	1.23373e-06	up
ENSG00000258017_RP11-386G11.10	4.21402	1.20584	1.95557e-07	5.14894e-06	up	5.06836	2.31852	1.31227e-23	1.991e-20	up
ENSG00000258677_RP11-463D19.2	0.696976	-2.43136	2.09669e-07	5.47921e-06	down	0.758268	-2.00811	4.01625e-06	0.000192651	down
ENSG00000258941_RP11-407N17.3	0.317036	-8.6789	1.93395e-14	2.3928e-12	down	0.304038	-8.70633	8.4714e-15	3.21325e-12	down
ENSG00000259006_RP11-566K11.4	-0.313396	-2.65897	5.29437e-05	0.000710998	down	-0.457549	-4.59441	1.45449e-07	1.04532e-05	down
ENSG00000259132_RP11-298I3.5	0.546767	4.3524	3.48654e-13	3.2936e-11	up	0.694714	4.50703	1.1697e-14	4.20321e-12	up
ENSG00000259583_RP11-66B24.4	5.10361	-1.45756	6.56032e-11	3.68353e-09	down	5.13781	-1.33144	1.82769e-09	2.2086e-07	down
ENSG00000260193_RP11-83N9.5	0.499447	-1.71181	0.000207873	0.00226522	down	0.43357	-2.00773	2.60218e-05	0.000981568	down
ENSG00000260265_RP11-44F21.5	1.95089	1.04753	0.00063681	0.00575161	up	1.98158	1.09202	0.000331657	0.00846501	up
ENSG00000265702_RP11-156L14.1	-0.163866	-2.18364	0.000231415	0.00247735	down	-0.148053	-2.02227	0.000404927	0.0099269	down
ENSG00000267881_CEA	0.048032	-8.38425	2.50855e-12	2.00412e-10	down	0.0336562	-8.41166	1.24344e-12	3.14428e-10	down
ENSG00000268460_AC006262.6	0.767791	-1.16746	0.00447401	0.0262625	down	0.668125	-1.52782	0.000360452	0.00904774	down
ENSG00000270015_RP11-540B6.6	1.17993	1.05058	0.00376967	0.0230627	up	1.42271	1.40741	5.17104e-05	0.00179671	up
ENSG00000270194_RP11-259K5.2	-0.291899	8.08945	5.06958e-11	2.91678e-09	up	-0.550649	7.81527	1.98324e-09	2.33094e-07	up
ENSG00000270726_AJ271736.10	0.0675004	8.48051	1.23997e-13	1.32336e-11	up	0.146153	8.5813	2.73945e-14	9.12371e-12	up
ENSG00000272327_RP11-1002K11.1	0.724002	2.1272	1.31996e-06	2.83478e-05	up	0.62297	1.98911	7.73889e-06	0.000340886	up
ENSG00000272540_XXbac-BPG252P9.9	0.544702	1.30209	0.00268578	0.0177877	up	0.553847	1.31162	0.00231717	0.0385396	up
ENSG00000272808_RP11-66B24.7	3.86643	-1.0082	2.18182e-05	0.000330846	down	3.84923	-1.05883	8.23334e-06	0.000360341	down
ENSG00000273108_RP11-416N2.4	0.36853	-4.51211	1.72048e-11	1.14543e-09	down	0.706901	-1.47282	0.000482078	0.0113106	down
ENSG00000273129_RP5-973M2.2	0.120613	3.09387	1.00582e-07	2.86596e-06	up	-0.380825	2.45424	0.000105079	0.00328341	up
